# Supplementary material for: Temporal Analysis Reveals the Transient Differential Expression of Transcription Factors That Underlie the Trans-Differentiation of Human Monocytes to Macrophages
Source: Int J Mol Sci. 2022 Dec 13;23(24):15830. doi: 10.3390/ijms232415830 (PMC9781183; doi:10.3390/ijms232415830)
Supplement: Supplementary file 1 [file ijms-23-15830-s001.zip]

Archive with 2 entries (2 files):
- ijms-1968353-supplementary.pdf
- Supplementary Tables.xlsx
